# Supplementary material for: Effects of Orthographic Consistency on Bilingual Reading: Human and Computer Simulation Data
Source: Brain Sci. 2021 Jun 30;11(7):878. doi: 10.3390/brainsci11070878 (PMC8301906; doi:10.3390/brainsci11070878)
Supplement: Supplementary file 1 [file brainsci-11-00878-s001.zip]

Archive with 1 entries (1 files):
- brainsci-1237419-supplementary.pdf
